# Supplementary material for: Integrated Machine Learning and Structure-Based Virtual Screening Identifies Natural Product Targeting 50S Ribosome Inhibitory Activity Against Cutibacterium acnes
Source: Molecules. 2025 Nov 16;30(22):4433. doi: 10.3390/molecules30224433 (PMC12655229; doi:10.3390/molecules30224433)
Supplement: Supplementary file 1 [file molecules-30-04433-s001.zip]

Archive with 1 entries (1 files):
- molecules-3946905-supplementary.pdf
